# Supplementary material for: Emergent Magnetic Order in Superconducting FeS Induced by Trace Cr Doping
Source: Materials (Basel). 2025 May 4;18(9):2108. doi: 10.3390/ma18092108 (PMC12072792; doi:10.3390/ma18092108)
Supplement: Supplementary file 1 [file materials-18-02108-s001.zip]

Archive with 1 entries (1 files):
- materials-3618899-supplementary.pdf
